# Supplementary material for: Data-driven mechanisms for network freight platforms: An evolutionary game perspective
Source: PLoS One. 2025 Jun 27;20(6):e0319842. doi: 10.1371/journal.pone.0319842 (PMC12204633; doi:10.1371/journal.pone.0319842)
Supplement: S1 File — (ZIP) [file pone.0319842.s001.zip]

Archive with 6 entries (5 files):
- Programs/Calculation program.docx
- Programs/Fig2-Fig4.docx
- Programs/Fig5-Fig8.docx
- Programs/Fig9-Fig21.docx
- Programs/Replication dynamic equations.docx
- Programs/
